# Supplementary material for: Chemoenzymatic Synthesis of Optically Active Ethereal Analog of iso-Moramide—A Novel Potentially Powerful Analgesic
Source: Int J Mol Sci. 2022 Oct 5;23(19):11803. doi: 10.3390/ijms231911803 (PMC9569485; doi:10.3390/ijms231911803)
Supplement: Supplementary file 1 [file ijms-23-11803-s001.zip]

Archive with 1 entries (1 files):
- ijms-1928071-supplementary.pdf
